# Supplementary material for: The impact of obesity and overweight on response to internet-delivered cognitive behavioural therapy for adults with chronic health conditions
Source: Int J Obes (Lond). 2023 Mar 3;47(6):487–95. doi: 10.1038/s41366-023-01285-6 (PMC10212763; doi:10.1038/s41366-023-01285-6)
Supplement: Supplementary file 1 — Supplementary Table 1. Moderator analyses [file 41366_2023_1285_MOESM1_ESM.xlsx]

## Sheet: Sheet1
Supplementary Table 1. Moderator analyses
			Outcomes
Moderator variables			Depression						Anxiety					Disability				Satisfaction with life
			β*time		p	R2 %			β*time	p	R2 %			β*time	p	R2 %		β*time	p	R2 %
Baseline symptoms		HW	0.99 (0.978, 1.001)		.068	27.1			0.951 (0.933, 0.97)	<.001	17			0.997 (0.993, 1.002)	.298	60.3		0.989 (0.983, 0.995)	<.001	60.8
		OW	0.94 (0.916, 0.965)		<.001	23.1			0.956 (0.938, 0.973)	<.001	30.6			1.006 (1.000, 1.013)	.061	63.4		0.968 (0.963, 0.973)	<.001	32.9
		OB	0.979 (0.962, 0.996)		.015	23			0.992 (0.971, 1.012)	.424	35.2			0.997 (0.989, 1.005)	.442	45.2		0.973 (0.965, 0.981)	<.001	36.9
Age		HW	0.993 (0.989, 0.997)		.002	14.1			0.989 (0.982, 0.995)	.001	14.1			1.000 (0.996, 1.004)	.889	5.8		1.001 (0.999, 1.004)	.292	0.1
		OW	0.999 (0.993, 1.005)		.711	0.4			1.005 (0.998, 1.012)	.192	0.3			1.005 (1.002, 1.008)	.002	0.4		0.999 (0.995, 1.004)	.797	0.6
		OB	0.996 (0.989, 1.002)		.206	5			0.996 (0.987, 1.005)	.421	4.9			0.994 (0.99, 0.999)	.013	5		1.001 (0.997, 1.005)	.595	0.4
Treatment satisfaction		HW	1.211 (1.133, 1.295)		<.001	5.6			1.237 (1.116, 1.37)	<.001	8.9			1.076 (1.022, 1.133)	.006	9.1		0.93 (0.891, 0.971)	.001	12.3
		OW	1.277 (1.142, 1.427)		<.001	7.4			1.219 (1.074, 1.383)	.002	1.5			1.006 (0.916, 1.106)	.895	0		0.891 (0.821, 0.966)	.005	0.1
		OB	1.083 (0.927, 1.265)		.315	0.3			1.147 (0.956, 1.375)	.14	0.1			1.059 (0.948, 1.183)	.308	0		0.859 (0.764, 0.966)	.011	3.3
Wt problem		HW	1.216 (1.08, 1.37)		.001	11.5			1.261 (1.057, 1.504)	.01	11.3			1.189 (1.091, 1.296)	<.001	6		0.902 (0.838, 0.971)	.006	2.5
		OW	0.936 (0.795, 1.103)		.431	0			1.226 (1.009, 1.49)	.04	0.4			0.948 (0.853, 1.053)	.32	0.7		0.855 (0.767, 0.953)	.005	2.3
		OB	0.976 (0.752, 1.268)		.858	0.5			1.42 (1.105, 1.825)	.006	4			0.905 (0.797, 1.028)	.125	1.8		0.841 (0.688, 1.029)	.092	0.2
Sex		HW	0.829 (0.676, 1.016)		.07	2.2			0.773 (0.641, 0.931)	.007	1.9			0.971 (0.834, 1.131)	.708	2.3		1.068 (0.992, 1.151)	.08	0.2
		OW	0.559 (0.418, 0.748)		<.001	9.9			--	--	7			0.589 (0.468, 0.740)	<.001	1.2		1.109 (0.935, 1.316)	.235	9.2
		OB	1.253 (0.972, 1.615)		.082	0.7			1.13 (0.878, 1.454)	.343	0.2			1.001 (0.857, 1.170)	.985	0.6		1.147 (0.916, 1.437)	.232	0.2
Baseline BMI		HW	1.044 (1.015, 1.073)		.002	1.7			1.058 (1.016, 1.103)	.007	1			1.008 (0.985, 1.032)	.512	0		0.996 (0.981, 1.011)	.571	0.2
		OW	1.042 (0.98, 1.108)		.185	0.1			0.964 (0.904, 1.028)	.261	0.2			0.954 (0.914, 0.997)	.035	0.6		0.945 (0.904, 0.989)	.015	0.1
		OB	0.997 (0.988, 1.007)		.611	5.3			1.003 (0.991, 1.014)	.672	3.2			1.007 (1.000, 1.014)	.042	8.1		1.001 (0.99, 1.013)	.819	3.8
No. chronic conditions		HW	1.034 (1.01, 1.06)		.006	3.2			1.061 (1.029, 1.095)	<.001	1			0.983 (0.968, 0.998)	.03	2.4		0.986 (0.972, 1.001)	.068	5.3
		OW	0.971 (0.943, 0.999)		.04	0.9			1.032 (0.998, 1.068)	.069	0.1			1.011 (0.989, 1.033)	.328	0.9		1.016 (0.996, 1.037)	.117	1.6
		OB	1.006 (0.965, 1.048)		.773	0.7			1.021 (0.975, 1.069)	.384	0.4			1.032 (1.008, 1.057)	.009	2.6		1.013 (0.986, 1.041)	.345	1.3
Adherence		HW	0.884 (0.764, 1.022)		.097	4.4			0.865 (0.667, 1.122)	.274	0.4			0.843 (0.774, 0.918)	<.001	8.7		0.982 (0.871, 1.106)	.764	3.3
		OW	1.031 (0.852, 1.249)		.752	3.4			0.925 (0.751, 1.138)	.46	8.5			1.018 (0.908, 1.141)	.766	3.2		1.138 (1.014, 1.278)	.028	0.3
		OB	0.825 (0.709, 0.961)		.013	0.8			0.753 (0.614, 0.923)	.006	2.3			0.833 (0.744, 0.931)	.001	0.1		1.262 (1.094, 1.456)	.001	0.1
Notes. HRQoL = health-related quality of life; HW = healthy weight BMI range; OW = overweight BMI range; OB = obesity BMI range.
